# Supplementary material for: MicroRNA childhood cancer catalog (M3Cs): a resource for translational bioinformatics toward health informatics in pediatric cancer
Source: Database (Oxford). 2022 Mar 18;2022:baac013. doi: 10.1093/database/baac013 (PMC9216566; doi:10.1093/database/baac013)
Supplement: baac013_Supp [file baac013_supp.zip]

Archive with 4 entries (4 files):
- Final Supplemetary Tables 1.xlsx
- Final Supplemetary Tables 2.xlsx
- Final Supplemetary Tables 3.xlsx
- Final Supplemetary Tables 4.xlsx
