# Supplementary material for: MicroRNA childhood cancer catalog (M3Cs): a resource for translational bioinformatics toward health informatics in pediatric cancer
Source: Database (Oxford). 2022 Mar 18;2022:baac013. doi: 10.1093/database/baac013 (PMC9216566; doi:10.1093/database/baac013)
Supplement: baac013_Supp [file baac013_supp.zip › Final Supplemetary Tables 2.xlsx]

## Sheet: Supp Table 2
Variables	Description
Trait	This record is for disease name. There are 16 diseases in M3Cs V1. Diseases are:Acute Lymphoblastic Leukemia (ALL), Acute Myeloid Leukemia (AML), Adrenocortical Carcinoma (ACC), Brain Tumor, Chronic Myelogenous leukemia (CML), Ewing Sarcoma (ES), Hepatoblastoma, Hodgkin disease, Juvenile myelomonocytic leukemia (JMML), Langerhans cell histiocytosis (LCH), Neueoblastoma (NB), Non-Hodgkin lymphoma …
Trait subtype	There are specific comparison between two disease gps. M3Cs specifies the subtype that will be used as a referance for other variables in this sheet (miRNA dysregulation)
miRNA	M3Cs Put miRNA ID in the paper and according to miRbase (online database of miRNA) starting with hsa- for homo sapienes. If you find miRNA in miRbase as an old ID, M3Cs writes the new miRNA ID then write this in notes. In papers that report more than one miRNA, each miRNA was added in separet row.
Variant and Risk allele of miRNA	M3Cs writes the variant allel mentioned in the paper that is related to miRNA gene (that caused miRNA dysregulation). M3Cs Use (dbSNP ID) to get it (homo sapienes).
miRNA (Single/Panel)	It specifies the type of the miRNA. Options are (Single/Panel).
Panel Name	If miRNA was studied as a panel, M3Cs writes the complete name of the panel used in this study.
miRNA Dysregulation	It specifies the type of the miRNA dysregulation.
Sample Size and ancestry	M3Cs writes the total no of subjects in the study and their ancestry in profiling/discovert stage in this field. M3Cs Follows GWAS catalog published paper(Table one) when reporting ancestry.
Sample description	M3Cs writes in details both study subjects and ancestry. Follow GWAS catalog published paper(Table one) when reporting ancestry.
Sample Source	It specifies the sample source from the study subjects.
Drug name	The generic Drug name
Drug Toxicity	List of Drug toxicity caused by this miRNA dysregulation
Hazard Ratio(HR)/95%C.I.	M3Cs fills this variable If authors calculated hazard ratio in the paper.
Covariate	M3Cs add all covariates used for Hazarad ration or Odds ratio
Odds Ratio (OR)/95%C.I.	M3Cs fills this variable If authors calculated odds ratio in the paper.
Relative Risk (RR)	M3Cs fills this variable If authors calculated relative risk.
Downstream Direct Target Gene Symbol|Entrez ID	It represents direct target gene(s) ID(s) (Entrez ID)|that is affected by the miRNA dysregulation and tested in patients (as stated in method and results of the paper). No putative genes was reported.
DOI	The DOI of the published paper. If there is no DOI of the published paper, M3Cs left this variable empty
Publication Title	The title of the published paper.
PMID	ID of publication on PubMed
Notes	M3Cs adds important notes in points.
