# Supplementary material for: MicroRNA childhood cancer catalog (M3Cs): a resource for translational bioinformatics toward health informatics in pediatric cancer
Source: Database (Oxford). 2022 Mar 18;2022:baac013. doi: 10.1093/database/baac013 (PMC9216566; doi:10.1093/database/baac013)
Supplement: baac013_Supp [file baac013_supp.zip › Final Supplemetary Tables 3.xlsx]

## Sheet: Supp Table 3
Variables	Description
Trait	This record is for disease name. There are 16 diseases in M3Cs V1. Diseases are:Acute Lymphoblastic Leukemia (ALL), Acute Myeloid Leukemia (AML), Adrenocortical Carcinoma (ACC), Brain Tumor, Chronic Myelogenous leukemia (CML), Ewing Sarcoma (ES), Hepatoblastoma, Hodgkin disease, Juvenile myelomonocytic leukemia (JMML), Langerhans cell histiocytosis (LCH), Neueoblastoma (NB), Non-Hodgkin lymphoma …
Trait subtype	If authors used specific cell line for certain aim, M3Cs mentioned this here. Example: metastatic neuroblastoma
miRNA	M3Cs Put miRNA ID in the paper and according to miRbase (online database of miRNA) starting with hsa- for homo sapienes. If you find miRNA in miRbase as an old ID, M3Cs writes the new miRNA ID then write this in notes. In papers that report more than one miRNA, each miRNA was added in separet row.
miRNA (Single/Panel)	It specifies the type of the miRNA. Options are (Single/Panel).
Panel Name	If miRNA was studied as a panel, M3Cs writes the complete name of the panel used in this study.
Differential Expression of MiRNA	The relative expression of the dysregulated miRNA as reported by the authors.
Transfected Cell Line Name	M3Cs puts the name of the cell line as mentioned in cellosaurus. Follow standard format for each cell line reported wherever repeated. For papers that report more than one cell line, M3Cs adds each cell line in a separet record.
miRNA Dysregulation (Transfection/Transduction)	M3Cs writes the dysregulation of the specified miRNA
Dysregulation Effect	M3Cs specifies the effect of miRNA dysregulation on the cell line. Option: Tumor suppressor/Oncogene/Not Reported/None
Direct Downstream Target Gene 1 Symbol|Entrez ID	It represents direct target gene(s) ID(s) (Entrez ID)|that is affected by the miRNA dysregulation. No put putative genes.
Direct Downstream Target Gene 2 Symbol|Entrez ID	It represents direct target gene(s) ID(s) (Entrez ID)|that is affected by the miRNA dysregulation. No put putative genes.
Direct Downstream Target Gene 3 Symbol|Entrez ID	It represents direct target gene(s) ID(s) (Entrez ID)|that is affected by the miRNA dysregulation. No put putative genes.
Direct Downstream Target Gene 4 Symbol|Entrez ID	It represents direct target gene(s) ID(s) (Entrez ID)|that is affected by the miRNA dysregulation. No put putative genes.
Direct Downstream Target Gene 5 Symbol|Entrez ID	It represents direct target gene(s) ID(s) (Entrez ID)|that is affected by the miRNA dysregulation. No put putative genes.
Direct Downstream Target Gene 6 Symbol|Entrez ID	It represents direct target gene(s) ID(s) (Entrez ID)|that is affected by the miRNA dysregulation. No put putative genes.
Direct Downstream Target Gene 7 Symbol|Entrez ID	It represents direct target gene(s) ID(s) (Entrez ID)|that is affected by the miRNA dysregulation. No put putative genes.
Downstream Pathway	M3Cs Puts the pathway that both tested and reported in the paper.
DOI	The DOI of the published paper. If there is no DOI of the published paper, M3Cs left this variable empty
Publication Title	The title of the published paper.
PMID	ID of publication on PubMed
Notes	M3Cs adds important notes in points.
